# Supplementary material for: Enhanced audience sentiment analysis in IoT-integrated metaverse media communication
Source: PLoS One. 2025 Oct 30;20(10):e0332106. doi: 10.1371/journal.pone.0332106 (PMC12574914; doi:10.1371/journal.pone.0332106)
Supplement: S1 File — The Sentiment140 Twitter sentiment dataset analyzed in this study is publicly available and can be downloaded directly from: (https://nyc3.digitaloceanspaces.com/ml-files-distro/v1/investigating-sentiment-analysis/data/training.1600000.processed.noemoticon.csv.zip). The Amazon Customer Reviews dataset is publicly available via the AWS Registry of Open Data at: (https://registry.opendata.aws/amazon-reviews/). (ZIP) [file pone.0332106.s001.zip]

Archive with 1 entries (1 files):
- training.1600000.processed.noemoticon.csv
